# Supplementary material for: Single-molecule analysis of DNA-binding proteins from nuclear extracts (SMADNE)
Source: Nucleic Acids Res. 2023 Mar 2;51(7):e39. doi: 10.1093/nar/gkad095 (PMC10123111; doi:10.1093/nar/gkad095)
Supplement: gkad095_Supplemental_Files [file gkad095_supplemental_files.zip]

Archive with 5 entries (5 files):
- C-trap analysis template-V28-red-and-blue-colocalization-analyzer.html
- C-trap_photobleach_analysis_V10-blue.html
- Extended data table 1.xlsx
- SMADNE supplementary figures 12-21-22_fixed.pptx
- Supplemental tables 1-19-23_fixed.pptx
